# Supplementary material for: Next Generation Sequencing for the Analysis of Parvovirus B19 Genomic Diversity
Source: Viruses. 2023 Jan 12;15(1):217. doi: 10.3390/v15010217 (PMC9863757; doi:10.3390/v15010217)
Supplement: Supplementary file 1 [file viruses-15-00217-s001.zip › Supplemental Table S1.xlsx]

## Sheet: bases
pos	S08	S20	S26	S27	S29	S30	S31	S32	S33	S35	S36	S37	S38	S42	S43	S48	S49	S50	S51	S52	S53	S54	S56	S57
2248		A→G
2273	C→T
2275													T→C			T→C					T→C
2276					T→C	T→C				T→C	T→C				T→C		T→C	T→C	T→C	T→C		T→C	T→C	T→C
2299															G→A
2303														T→C
2305												G→C
2311																								G→A
2313		A→G
2325					A→G	A→G						A→G
2331		C→T														C→T
2337		A→T
2340		T→A
2395			G→A						G→A
2397		A→G
2403		T→A
2406		A→G
2412		G→T
2421							G→A									G→T					G→T
2424	A→G	A→G	A→G	A→G			A→G		A→G	A→G	A→G			A→G	A→G	A→G	A→G	A→G	A→G	A→G	A→G	A→G	A→G	A→G
2431		A→G
2448		C→G
2451		G→A
2454		A→C																						A→C
2469	C→T		C→T	C→T					C→T		C→T
2475	T→C
2478		A→G
2481		G→A									G→A
2502		A→G
2509											G→A
2517		C→T
2529		G→A
2532					G→A	G→A						G→A
2535								T→C
2547		G→A
2572		C→T
2596		C→T
2598																G→A					G→A
2613		C→T
2619										A→C
2620									G→A
2633		G→A
2635									A→C
2644																								A→C
2657	G→A													G→A			G→A	G→A	G→A	G→A
2674		A→G
2676		C→A
2677		T→C
2684		C→A
2689																								A→G
2695		G→A												G→A
2698	A→G
2710		A→G												A→G
2711	G→C		G→C	G→C			G→C		G→C	G→C	G→C		G→C	G→C	G→C	G→C	G→C	G→C	G→C	G→C	G→C	G→C	G→C	G→C
2719		A→G
2725	C→T		C→T	C→T					C→T	C→T	C→T				C→T		C→T	C→T	C→T	C→T		C→T	C→T	C→T
2758	T→C	T→C	T→C	T→C			T→C		T→C	T→C	T→C		T→C	T→C	T→C	T→C	T→C	T→C	T→C	T→C	T→C	T→C	T→C	T→C
2767														T→C
2780											C→G
2785					A→G	A→G						A→G
2794		C→T						C→G
2797	T→G	T→C							(T→G		(T→G
2804																								G→A
2818	T→C				T→C	T→C						T→C									T →G
2826		A→G
2827														T→C
2830		C→T
2837		A→G
2838	A→C
2840		T→A
2849		T→C
2909		T→C
2916	G→A		G→A	G→A			G→A		G→A	G→A	G→A		G→A	G→A	G→A	G→A	G→A	G→A	G→A	G→A	G→A	G→A	G→A	G→A
2924		G→A
2942					A→G	A→G						A→G
2990		G→A
2996																								C→T
3037																								A→G
3061		T→G
3101		C→T
3110		T→C
3151		A→G
3154		G→A
3157		T→G
3163	A→T		A→C
3198		T→C
3208		C →T
3271		T→G
3277		T→A
3294														A→G
3295		A→G

## Sheet: aas
pos	S08	S20	S26	S27	S29	S30	S31	S32	S33	S35	S36	S37	S38	S42	S43	S48	S49	S50	S51	S52	S53	S54	S56	S57
2248		I→V
2273	S→L
2275													S→L			S→L					S→L
2276					F→S	F→S				F→S	F→S				F→S		F→S	F→S	F→S	F→S		F→S	F→S	F→S
2299															E→K
2303														V→A
2305												Syn
2311																								G→A = A→T
2313		Syn
2325					Syn	Syn						Syn
2331		Syn														Syn
2337		Syn
2340		Syn
2395			V→I						V→I
2397		N→D
2403		Syn
2406		Syn
2412		Syn
2421							Syn									Syn					Syn
2424	Syn	Syn	Syn	Syn			Syn		Syn	Syn	Syn			Syn	Syn	Syn	Syn	Syn	Syn	Syn	Syn	Syn	Syn	Syn
2431		Syn
2448		Syn
2451		Syn
2454		Syn																						Syn
2469	Syn		Syn	Syn					Syn		Syn
2475	Syn
2478		Syn
2481		Syn									Syn
2502		Syn
2509											E→K
2517		Syn
2529		Syn
2532					Syn	Syn						Syn
2535								Syn
2547		N→D
2572		Syn
2596		Syn
2598																Syn					Syn
2613		Syn
2619										Syn
2620									D→N
2633		E→K
2635									E→D
2644																								K→N
2657	D→N													D→N			D→N	D→N	D→N	D→N
2674		Syn
2676		A→D
2677		A→D
2684		Q→K
2689																								Syn
2695		Syn												Syn
2698	Syn
2710		Syn												Syn
2711	V→L		V→L	V→L			V→L		V→L	V→L	V→L		V→L	V→L	V→L	V→L	V→L	V→L	V→L	V→L	V→L	V→L	V→L	V→L
2719		Syn
2725	Syn		Syn	Syn					Syn	Syn	Syn				Syn		Syn	Syn	Syn	Syn		Syn	Syn	Syn
2758	Syn	Syn	Syn	Syn			Syn		Syn	Syn	Syn		Syn	Syn	Syn	Syn	Syn	Syn	Syn	Syn	Syn	Syn	Syn	Syn
2767														Syn
2780											Syn
2785					Syn	Syn						Syn
2794		Syn						Syn
2797	Syn	Syn							Syn		Syn
2804																								D→N
2818	Syn				Syn	Syn						Syn									Syn
2826		N→S
2827														Syn
2830		Syn
2837		N→D
2838	N→T
2840		S→T
2849		Syn
2909		S→P
2916	S→N		S→N	S→N			S→N		S→N	S→N	S→N		S→N	S→N	S→N	S→N	S→N	S→N	S→N	S→N	S→N	S→N	S→N	S→N
2924		A→T
2942					N→D	N→D						N→D
2990		Syn
2996																								Syn
3037																								Syn
3061		Syn
3101		Syn
3110		Syn
3151		Syn
3154		Syn
3157		Syn
3163	K→N		K→N
3198		Syn
3208		Syn
3271		Syn
3277		Syn
3294														Syn
3295		Syn
