# Supplementary material for: Next Generation Sequencing for the Analysis of Parvovirus B19 Genomic Diversity
Source: Viruses. 2023 Jan 12;15(1):217. doi: 10.3390/v15010217 (PMC9863757; doi:10.3390/v15010217)
Supplement: Supplementary file 1 [file viruses-15-00217-s001.zip › Supplemental Table S2.xlsx]

## Sheet: delta-Diversity Values (QSA)
sample	CJ0	EC16	S08	S20	S26	S27	S29	S30	S31	S32	S33	S35	S36	S37	S38	S42	S43	S48	S49	S50	S51	S52	S53	S54	S56	S57
CJ0	0
EC16	1.04364	0
S08	10.928	11.9716	0
S20	34.2347	35.2784	23.3068	0
S26	4.78084	5.82448	6.14712	29.4539	0
S27	7.82391	8.86756	3.10404	26.4108	3.04308	0
S29	2.35949	3.40313	8.56847	31.8753	2.42135	5.46442	0
S30	5.72771	6.77135	5.20025	28.507	0.946868	2.09621	3.36822	0
S31	11.0154	12.0591	0.0874622	23.2193	6.23458	3.19151	8.65593	5.28771	0
S32	11.6257	12.6693	0.697714	22.6091	6.84483	3.80176	9.26618	5.89796	0.610252	0
S33	3.41081	4.45445	7.51715	30.8239	1.37003	4.41311	1.05132	2.3169	7.60461	8.21486	0
S35	12.8998	13.9434	1.97184	21.335	8.11896	5.07588	10.5403	7.17209	1.88437	1.27412	9.48899	0
S36	3.98571	5.02935	6.94225	30.249	0.79513	3.8382	1.62622	1.742	7.02971	7.63996	0.574902	8.91409	0
S37	5.96768	7.01132	4.96028	28.2671	1.18684	1.85624	3.60819	0.23997	5.04774	5.65799	2.55687	6.93212	1.98197	0
S38	11.5073	12.5509	0.579303	22.7275	6.72642	3.68335	9.14777	5.77955	0.491841	0.118411	8.09645	1.39253	7.52155	5.53958	0
S42	6.26621	7.30985	4.66175	27.9685	1.48537	1.55771	3.90672	0.538502	4.74921	5.35946	2.8554	6.63359	2.2805	0.298532	5.24105	0
S43	15.3583	16.4019	4.43032	18.8765	10.5774	7.53437	12.9988	9.63057	4.34286	3.73261	11.9475	2.45849	11.3726	9.3906	3.85102	9.09207	0
S48	5.31898	6.36263	5.60897	28.9158	0.538144	2.50493	2.95949	0.408724	5.69644	6.30669	1.90818	7.58081	1.33327	0.648694	6.18828	0.947226	10.0393	0
S49	9.29765	10.3413	1.63031	24.9371	4.51681	1.47374	6.93816	3.56994	1.71777	2.32802	5.88684	3.60214	5.31194	3.32997	2.20961	3.03144	6.06063	3.97867	0
S50	6.204	7.24764	4.72396	28.0307	1.42316	1.61991	3.84451	0.476293	4.81142	5.42167	2.79319	6.69579	2.21829	0.236323	5.30326	0.0622086	9.15428	0.885017	3.09365	0
S51	5.24617	6.28981	5.68179	28.9886	0.465329	2.57775	2.88668	0.481539	5.76925	6.3795	1.83536	7.65363	1.26046	0.721509	6.26109	1.02004	10.1121	0.0728148	4.05148	0.957832	0
S52	9.33243	10.3761	1.59552	24.9023	4.55159	1.50852	6.97294	3.60473	1.68299	2.29324	5.92163	3.56736	5.34672	3.36476	2.17483	3.06622	6.02585	4.01345	0.0347835	3.12843	4.08627	0
S53	1.10237	2.14601	9.82559	33.1324	3.67847	6.72154	1.25712	4.62534	9.91305	10.5233	2.30844	11.7974	2.88334	4.86531	10.4049	5.16384	14.2559	4.21661	8.19528	5.10163	4.1438	8.23006	0
S54	6.77068	7.81432	4.15728	27.4641	1.98984	1.05324	4.41119	1.04297	4.24474	4.855	3.35987	6.12912	2.78497	0.802999	4.73658	0.504467	8.5876	1.45169	2.52697	0.566676	1.52451	2.56176	5.66831	0
S56	13.2876	14.3313	2.35966	20.9471	8.50678	5.4637	10.9281	7.55991	2.2722	1.66195	9.87681	0.387823	9.30191	7.31994	1.78036	7.02141	2.07066	7.96863	3.98997	7.08362	8.04145	3.95518	12.1852	6.51694	0
S57	12.4816	13.5252	1.5536	21.7532	7.70071	4.65764	10.1221	6.75385	1.46613	0.855881	9.07075	0.418242	8.49584	6.51388	0.974292	6.21534	2.87673	7.16257	3.1839	6.27755	7.23538	3.14912	11.3792	5.71088	0.806065	0

## Sheet: Genetic Distances (Mega11)
sample	CJ0	EC16	S08	S20	S26	S27	S29	S30	S31	S32	S33	S35	S36	S37	S38	S42	S43	S48	S49	S50	S51	S52	S53	S54	S56	S57
CJ0	0
EC16	0	0
S08	0.0126609	0.0126609	0
S20	0.0509005	0.0509005	0.0605927	0
S26	0.00716081	0.00716081	0.00806637	0.0551838	0
S27	0.00535064	0.00535064	0.00717163	0.0530386	0.00177467	0
S29	0.00534162	0.00534162	0.0163512	0.0570741	0.01262	0.0107768	0
S30	0.00534162	0.00534162	0.0163512	0.0570741	0.01262	0.0107768	0	0
S31	0.00445227	0.00445227	0.00989767	0.0519952	0.0044531	0.00266196	0.00986408	0.00986408	0
S32	0.001775	0.001775	0.0145268	0.0520049	0.0089862	0.00716214	0.00715003	0.00715003	0.00625759	0
S33	0.00625875	0.00625875	0.00991271	0.0541535	0.00445979	0.00266594	0.00987902	0.00987902	0.00355853	0.00807857	0
S35	0.00806488	0.00806488	0.00806488	0.0551734	0.00266895	0.00266495	0.0135365	0.0135365	0.00534965	0.00989583	0.00535769	0
S36	0.00898453	0.00898453	0.00898453	0.0542322	0.00536378	0.00356255	0.0144771	0.0144771	0.00625759	0.0108239	0.00626703	0.00445145	0
S37	0.00534162	0.00534162	0.0163512	0.0570741	0.01262	0.0107768	0	0	0.00986408	0.00715003	0.00987902	0.0135365	0.0144771	0
S38	0.00355853	0.00355853	0.0108115	0.0530287	0.00535064	0.00355386	0.00895905	0.00895905	0.00266147	0.00535869	0.00445392	0.00624934	0.00716081	0.00895905	0
S42	0.0098659	0.0098659	0.0135647	0.0540749	0.00986773	0.00804356	0.015355	0.015355	0.00713927	0.0117055	0.00896071	0.0107768	0.0117055	0.015355	0.00804207	0
S43	0.00624934	0.00624934	0.00989767	0.0540648	0.0044531	0.00266196	0.00986408	0.00986408	0.00355321	0.00806637	0.00177467	0.00534965	0.00625759	0.00986408	0.00444725	0.00894719	0
S48	0.00716081	0.00716081	0.0126632	0.0531056	0.00716214	0.00535163	0.01262	0.01262	0.00355853	0.0089862	0.00625991	0.00806637	0.0089862	0.01262	0.00355787	0.00986773	0.00625049	0
S49	0.00624934	0.00624934	0.00808007	0.0540648	0.0044531	0.00266196	0.00986408	0.00986408	0.00355321	0.00806637	0.00177467	0.00534965	0.00625759	0.00986408	0.00444725	0.00714191	0.00177202	0.00625049	0
S50	0.00715135	0.00715135	0.00898953	0.0530287	0.00535064	0.00355386	0.0107748	0.0107748	0.00444725	0.00897427	0.00266545	0.00624934	0.00716081	0.0107748	0.0053436	0.00804504	0.00266147	0.00715267	0.000885195	0
S51	0.00624934	0.00624934	0.00808007	0.0540648	0.0044531	0.00266196	0.00986408	0.00986408	0.00355321	0.00806637	0.00177467	0.00534965	0.00625759	0.00986408	0.00444725	0.00714191	0.00177202	0.00625049	0	0.000885195	0
S52	0.00624934	0.00624934	0.00808007	0.0540648	0.0044531	0.00266196	0.00986408	0.00986408	0.00355321	0.00806637	0.00177467	0.00534965	0.00625759	0.00986408	0.00444725	0.00714191	0.00177202	0.00625049	0	0.000885195	0	0
S53	0.00808781	0.00808781	0.0126972	0.0563912	0.00808931	0.0062682	0.0126538	0.0126538	0.00446567	0.0099241	0.00718248	0.00899816	0.0099241	0.0126538	0.00446484	0.0108075	0.00717163	0.00266944	0.00717163	0.00807857	0.00717163	0.00717163	0
S54	0.00535064	0.00535064	0.00898786	0.0530386	0.00355853	0.00177268	0.0089574	0.0089574	0.00266196	0.00716214	0.000886352	0.0044531	0.00535769	0.0089574	0.00355386	0.00804356	0.000885031	0.00535163	0.000885031	0.00177235	0.000885031	0.000885031	0.0062682	0
S56	0.00535064	0.00535064	0.00898786	0.0530386	0.00355853	0.00177268	0.0089574	0.0089574	0.00266196	0.00716214	0.000886352	0.0044531	0.00535769	0.0089574	0.00355386	0.00804356	0.000885031	0.00535163	0.000885031	0.00177235	0.000885031	0.000885031	0.0062682	0	0
S57	0.0117212	0.0117212	0.0154492	0.0582035	0.009894	0.00806488	0.0153962	0.0153962	0.00897094	0.0135778	0.00716897	0.0108055	0.0117368	0.0153962	0.00988085	0.0144577	0.00715816	0.0117233	0.00715816	0.00806338	0.00715816	0.00715816	0.0126755	0.00625643	0.00625643	0
